# Supplementary material for: Restoring Shank3 in the rostral brainstem of shank3ab−/− zebrafish autism models rescues sensory deficits
Source: Commun Biol. 2021 Dec 17;4:1411. doi: 10.1038/s42003-021-02920-6 (PMC8683502; doi:10.1038/s42003-021-02920-6)
Supplement: Supplementary file 4 — Supplementary Data 1 [file 42003_2021_2920_MOESM4_ESM.xlsx]

## Sheet: Contents
Supplementary Data 1 Methods Details & Statistical analyses
Methods 1. Oligonucleotides used to generate shank3abDN single stranded guide RNAs.
Methods 2. Primers used to genotype CRISPR-Cas9 generated shank3abN mutations.
Sheet 1. shank3abDN grouped analysis of 30 second transition from lights-on to lights-off.
Sheet 2. shank3abDN Kruskal-Wallis ANOVA test for the first 30 seconds following lights-off.
Sheet 3. shank3abDN Dunn’s multiple comparisons test for the first 30 seconds following lights-off.
Sheet 4. shank3abDC grouped analysis of 30 second transition from lights-on to lights-off
Sheet 5. shank3abDC Kruskal-Wallis ANOVA test for the first 30 seconds following lights-off.
Sheet 6. shank3abDC Dunn’s multiple comparisons test for
the first 30 seconds following lights-off.
Sheet 7. shank3abDN Kruskal-Wallis ANOVA test for the first 30 seconds in the lights-on condition.
Sheet 8. shank3abDN Dunn’s multiple comparisons test for first 30 seconds in the lights-on condition.
Sheet 9. shank3abDC Kruskal-Wallis ANOVA test for first 30 seconds in the lights-on condition.
Sheet 10. shank3abDC Dunn’s multiple comparisons test for first 30 seconds in the lights-on condition.
Sheet 11. shank3abDN-/-:N-/- Kruskal-Wallis ANOVA test for first 30 seconds in the lights-on condition.
Sheet 12. shank3abDC-/-:C-/- Kruskal-Wallis ANOVA test for first 30 seconds in the lights-on condition.
Sheet 13. shank3abDN-/-:Zb-T Kruskal-Wallis ANOVA test for first 30 seconds in the lights-on condition.
Sheet 14. shank3abDN-/-:Zb-T Dunn’s multiple comparisons test for first 30 seconds in the lights-on condition.
Sheet 15. shank3abDC-/-:Zb-T Kruskal-Wallis ANOVA test for first 30 seconds in the lights-on condition.
Sheet 16. shank3abDN-/-:Zb-T grouped analysis of 30 second transition from lights-on to lights-off.
Sheet 17. shank3abDN-/-:Zb-T larvae Kruskal-Wallis ANOVA test for first 30 seconds following lights-off.
Sheet 18. shank3abDN:Zb-T Dunn’s comparisons test for first 30 seconds following lights-off.
Sheet 19. shank3abDC-/-:Zb-T grouped analysis of 30 second transition from lights-on to lights-off.
Sheet 20. shank3abDC-/-:Zb-T larvae Kruskal-Wallis ANOVA test for first 30 seconds following lights-off.
Sheet 21. shank3abDC-/-:Zb-T Dunn’s multiple comparisons test for the first 30 seconds following lights-off.
Sheet 22. shank3abDN-/-:DWT-T Kruskal-Wallis ANOVA test for the first 30 seconds following lights-off.
Sheet 23. shank3abDN-/-:DWT-T Dunn’s multiple comparison test for the first 30 seconds following lights-off.
Sheet 24. Regions of interest with zebrabow positive neurons in the majority of shank3abD:Zb-T larvae.
Sheet 25. WT:WT-T Mann-Whitney U test for the first 30 seconds following lights-off.
Sheet 26. WT:WT-T Mann-Whitney U test for 5 minutes following lights-off.
Sheet 27. shank3abDN-/-:DN-/-T Kruskal-Wallis ANOVA test for the first 30 seconds following lights-off.
Sheet 28. shank3abDN-/-:DN-/-T Dunn’s multiple comparisons test for the first 30 seconds following lights-off.
Sheet 29. shank3abDC-/-:DC-/-T Kruskal-Wallis ANOVA test for the first 30 seconds following lights-off.
Sheet 30. shank3abDC-/-:DC-/-T Dunn’s multiple comparisons test for the first 30 seconds following lights-off.
Sheet 31. Ordinary one-way ANOVA test for volumetric comparison of Locus Coeruleus.
Sheet 32. Bonferroni corrected multiple comparisons test for volumetric comparison of Locus Coeruleus.
Sheet 33. Ordinary one-way ANOVA test for volumetric comparison of Medulla Oblongata.
Sheet 34. Bonferroni corrected multiple comparisons test for volumetric comparison of Medulla Oblongata.
Sheet 35. Ordinary one-way ANOVA test for volumetric comparison of Valvula Cerebelli.
Sheet 36. Bonferroni corrected multiple comparisons test for volumetric comparison of Valvula Cerebelli.
Sheet 37. Ordinary one-way ANOVA test for volumetric comparison of Dorsal Diencephalon.
Sheet 38. Bonferroni corrected multiple comparisons test for volumetric comparison of Dorsal Diencephalon.

## Sheet: Methods 1
Oligonucleotides used to generate shank3abDN single stranded guide RNAs.
Name	Sequence
shank3a exon 6	TAATACGACTCACTATAGGGATCAAAGTTTCTGGAGAAGTTTTAGAGCTAGAAATAGC
shank3b exon 4	TAATACGACTCACTATAGGGTGTGTGGATAAGGTCTGCGTTTTAGAGCTAGAAATAGC
Universal tracRNA backbone	AAAAGCACCGACTCGGTGCCACTTTTTCAAGTTGATAACGGACTAGCCTTATTTTAACTTGCTATTTCTAGCTCTAAAAC

## Sheet: Methods 2
Primers used to genotype CRISPR-Cas9 generated shank3abDN mutations.
Primer	Sequence
shank3a exon 6 forward	GCTTGGGAAAACTCGTCTGT
shank3a exon 6 reverse	GGGTCATGGCACCAATTTAC
shank3b exon 4 forward	GCATTCATCTTTTCCCCTTC
shank3b exon 4 reverse	TCAACACAGGTCCCAAAATG

## Sheet: Sheet 1
Supplementary Table 3. shank3abDN grouped analysis of 30 second transition from lights-on to lights-off.
Genotype	Sign.?	P value	Mean of On	Mean of Off	Diff.	SE of Diff.	t ratio	df	Adjusted P Value
WT	Yes	<0.000001	30.16	63.25	-33.08	6.068	5.452	61	<0.000001
shank3abDN-/+	Yes	<0.000001	12.81	40.28	-27.47	2.875	9.555	30	<0.000001
shank3abDN-/-	Yes	<0.000001	11.52	29.01	-17.5	2.394	7.308	63	<0.000001

## Sheet: Sheet 2
Supplementary Table 4. shank3abDN Kruskal-Wallis ANOVA test for the first 30 seconds following lights-off.
Kruskal-Wallis ANOVA test	shank3abDN first 30 seconds following lights-off
Kruskal-Wallis test
P value	<0.0001
Exact or approximate P value?	Approximate
P value summary	****
Do the medians vary signif. (P < 0.05)?	Yes
Number of groups	3
Kruskal-Wallis statistic	76.77
Data summary
Number of treatments (columns)	3
Number of values (total)	157

## Sheet: Sheet 3
Supplementary Table 5. shank3abDN Dunn’s multiple comparisons test for the first 30 seconds following lights-off.
Number of families	1
Number of comparisons per family	3
Alpha	0.05
Dunn's multiple comparisons test	Mean rank diff.	Significant?	Summary	Adjusted P Value
WT vs. shank3abDN-/+	17.21	No	ns	0.2559	A-B
WT vs. shank3abDN-/-	69.17	Yes	****	<0.0001	A-C
shank3abDN-/+ vs. shank3abDN-/-	51.97	Yes	****	<0.0001	B-C
Test details	Mean rank 1	Mean rank 2	Mean rank diff.	n1	n2	Z
WT vs. shank3abDN-/+	110.6	93.39	17.21	62	31	1.721
WT vs. shank3abDN-/-	110.6	41.42	69.17	62	64	8.538
shank3abDN-/+ vs. shank3abDN-/-	93.39	41.42	51.97	31	64	5.223

## Sheet: Sheet 4
Supplementary Table 6. shank3abDC grouped analysis of 30 second transition from lights-on to lights-off.
Genotype	Sign.?	P value	Mean of On	Mean of Off	Diff.	SE of Diff.	t ratio	df	Adjusted P Value
WT	Yes	<0.000001	15.47	76.96	-61.49	3.366	18.27	53	<0.000001
shank3abDC-/+	Yes	<0.000001	14.19	64.11	-49.92	2.72	18.35	76	<0.000001
shank3abDC-/-	Yes	<0.000001	7.371	49.75	-42.38	3.58	11.84	42	<0.000001

## Sheet: Sheet 5
Supplementary Table 7. shank3abDC Kruskal-Wallis ANOVA test for the first 30 seconds following lights-off.
Kruskal-Wallis ANOVA test	shank3abDC first 30 seconds following lights-off
Kruskal-Wallis test
P value	<0.0001
Exact or approximate P value?	Approximate
P value summary	****
Do the medians vary signif. (P < 0.05)?	Yes
Number of groups	3
Kruskal-Wallis statistic	28.18
Data summary
Number of treatments (columns)	3
Number of values (total)	174

## Sheet: Sheet 6
Supplementary Table 8. shank3abDC Dunn’s multiple comparisons test for the first 30 seconds following lights-off.
Number of families	1
Number of comparisons per family	3
Alpha	0.05
Dunn's multiple comparisons test	Mean rank diff.	Significant?	Summary	Adjusted P Value
WT vs. shank3abDC-/+	25.19	Yes	*	0.0145	A-B
WT vs. shank3abDC-/-	54.64	Yes	****	<0.0001	A-C
shank3abDC-/+ vs. shank3abDC-/-	29.45	Yes	**	0.0064	B-C
Test details	Mean rank 1	Mean rank 2	Mean rank diff.	n1	n2	Z
WT vs. shank3abDC-/+	112.1	86.96	25.19	54	77	2.817
WT vs. shank3abDC-/-	112.1	57.51	54.64	54	43	5.307
shank3abDC-/+ vs. shank3abDC-/-	86.96	57.51	29.45	77	43	3.071

## Sheet: Sheet 7
Supplementary Table 9. shank3abDN Kruskal-Wallis ANOVA test for the first 30 seconds in the lights-on condition.
Table Analyzed
Kruskal-Wallis test
P value	<0.0001
Exact or approximate P value?	Approximate
P value summary	****
Do the medians vary signif. (P < 0.05)?	Yes
Number of groups	3
Kruskal-Wallis statistic	20.3
Data summary
Number of treatments (columns)	3
Number of values (total)	157

[truncated: 31 more sheets: Sheet 8, Sheet 9, Sheet 10, Sheet 11, Sheet 12, Sheet 13, Sheet 14, Sheet 15, Sheet 16, Sheet 17, Sheet 18, Sheet 19, Sheet 20, Sheet 21, Sheet 22, Sheet 23, Sheet 24, Sheet 25, Sheet 26, Sheet 27 …]
