# Supplementary material for: Restoring Shank3 in the rostral brainstem of shank3ab−/− zebrafish autism models rescues sensory deficits
Source: Commun Biol. 2021 Dec 17;4:1411. doi: 10.1038/s42003-021-02920-6 (PMC8683502; doi:10.1038/s42003-021-02920-6)
Supplement: Supplementary file 5 — Supplementary Data 2 [file 42003_2021_2920_MOESM5_ESM.xlsx]

## Sheet: Fig1d shk3n30SecOnOffPaired
AB WT	172.635	147.16	46.136	85.59	105.305	88.592	66.001	15.37	53.321	71.962	45.291	29.3425	12.7374	55.26	26.6169	5.8901	34.76	19.8795	1.08585	44.678	0.856	15.2555	0.906325	0.570385	4.46395	11.0215	11.0791	10.5939	4.82705	0.409455	1.30471	26.75	7.74775	21.3825	26.886	21.068	12.9994	0	21.312	48.4465	5.4565	3.22425	6.62585	56.159	1.1693	26.382	11.227	54.7785	28.617
shank3n-/+	14.6996	0.10095	2.85415	1.3827	5.4436	6.32585	0.10245	0.10615	17.7735	10.1137	0.41275	3.01215	14.6996	0.10095	2.85415	1.3827	5.4436	6.32585	0.10245	35.464	35.5605	19.6467	32.9695	17.6435	33.2085	0	28.058	24.6915	37.1925	10.182	29.276
shank3n-/-	33.1011	24.6118	12.0787	9.26695	11.6174	20.2204	14.5878	23.2907	10.5146	1.59715	4.33715	0.92275	0	1.21935	2.9001	1.296	3.3645	11.9415	14.7142	0.33965	3.01105	7.84145	1.67165	4.414	1.89565	4.32255	7.898	14.9776	2.2166	0	1.93415	0	10.6256	28.2935	10.1593	12.7675	25.8755	4.4198	28.8385	5.195	24.0215	25.249	26.1875	15.8057	0.30285	4.1173	18.538	3.2513	15.3114
[truncated: 83 more columns]

## Sheet: Fig1d shk3c30SecOnOffPaired
WT	39.568	21.7265	27.656	19.4545	8.2773	17.06	39.5325	11.8526	45.6325	8.8311	29.455	9.257	13.7715	37.3965	10.0517	14.089	33.251	26.9955	22.7675	27.7265	27.5605	16.6605	3.2671	7.13045	3.54485	13.4085	17.222	32.7385	11.743	22.302	5.42305	10.1457	7.539	19.8405	4.48235	5.87925	3.98345	4.53995	10.991	8.42475	10.6945	9.9255	4.98635	1.88865	11.5695	11.158	2.94225	27.882	11.9895
shk3c Het	23.455	8.8043	8.8043	6.1008	8.08585	9.9196	5.8534	13.993	10.4817	2.78265	0.59708	10.1927	7.108	3.6217	3.53255	2.5908	1.9025	3.6323	3.6323	4.97015	9.54325	10.58	7.8423	6.96955	12.103	11.8669	5.5906	8.40975	10.9601	13.3509	33.6233	12.5185	15.0063	5.57145	11.509	11.031	8.5363	37.231	2.4022	8.9464	16.9665	9.8699	12.7849	6.72165	18.5085	15.5776	15.627	7.09555	12.229
shk3c Hom	3.57995	11.4135	8.5019	7.7623	7.0255	2.0043	9.1981	7.12285	7.3792	3.6992	5.01865	7.66465	11.3096	0.148445	4.25045	3.9304	2.87115	4.4067	14.407	8.65355	2.0219	28.3545	2.7489	1.45395	5.4908	22.1028	8.031	10.7279	3.12805	1.9371	4.4526	6.98915	8.1681	9.7566	7.52715	13.8675	5.29665	3.24515	8.1877	6.0856	10.176	10.0416	6.8163
[truncated: 105 more columns]

## Sheet: Fig1e shk3nHetHomOff
ABWT	shk3n Het	shk3n Hom
117.487	35.5405	46.0947
101.031	32.7111	46.3905
107.968	48.2004	50.5437
96.7571	18.7761	34.1883
69.3794	30.5385	26.1139
94.145	16.094	33.467
38.442	37.527	13.01
36.852	17.598	30.121
51.695	40.042	36.424
13.16	59.403	85.379
117.2	61.609	0.48224
20.746	15.823	12.614
91.534	68.119	57.428
112.64	41.622	6.6349
34.449	42.593	37.914
70.167	45.403	39.795
74.793	44.599	48.17
58.939	26.727	32.803
36.745	27.831	71.774
109.14	26.878	46.238
177.82	35.576	23.549
42.787	41.429	6.119
56.719	67.407	33.817
60.529	47.234	0.65975
84.717	53.387	30.171
67.364	47.3	9.5528
27.279	30.304	3.5702
53.537	58.6015	29.143
105.23	50.5055	28.679
93.016	32.5495	43.221
148.68		35.793
149.62		1.0748
163.73		54.827
117.64		0
92.984		18.467
59.996		29.8215
49.108		17.101
57.6895		18.4855
20.224		17.7785
35.172		28.4225
47.731		33.075
55.5385		60.155
41.4345		33.246
24.15		55.482
34.301		28.2835
41.923		29.068
31.7868		16.146
33.359		12.2775
30.062		21.091
79.2085		46.313
11.5185		33.0265
47.459		7.2543
46.0875		34.666
28.5305		29.386
63.516		19.814
38.0465		24.5965
26.5755		26.9405
50.8635		18.4765
46.937		37.413
61.9935		21.392
38.789		17.6735
		38.841
		26.0715

## Sheet: Fig1e shk3cHetHomOff
WT	shk3c Het	shk3c Hom
90.8457	51.1066	44.9164
83.1193	40.0377	73.6436
66.4489	73.6095	70.1227
80.8794	89.8611	52.8126
85.3985	77.7633	86.2493
115.211	80.243	84.2192
72.5529	102.185	65.3063
100.834	114.999	62.6728
101.494	82.5814	22.1993
110.27	109.917	16.8398
103.168	86.7768	63.0093
80.4471	52.7692	54.7382
50.0975	76.5109	33.4288
76.8898	120.243	68.9676
115.349	61.5665	73.3
106.329	72.5233	61.6129
39.9611	77.2554	66.1369
111.651	38.4669	113.764
71.187	76.4501	65.1322
82.3761	87.7571	40.7597
98.7174	43.5937	39.7435
79.6519	29.132	55.3989
123.975	84.2216	72.8368
77.9228	106.219	80.371
50.9207	84.9849	32.6812
87.0413	63.1071	54.7659
110.694	91.6163	38.66
56.6624	61.0699	32.7525
91.0411	70.9861	23.0875
56.6624	49.2008	15.044
91.0411	59.8464	33.0835
65.638	38.745	13.414
38.8385	69.918	50.0305
42.594	66.894	19.491
56.1455	49.569	11.8525
63.0115	56.259	74.2305
54.2355	50.8615	33.901
55.8775	56.086	38.1595
68.324	57.741	26.452
64.616	50.185	44.902
100.203	77.345	43.9355
64.25	41.422	49.1155
72.189	62.66	35.45
57.6955	53.7185
72.929	80.92
99.767	84.128
76.2255	56.246
54.0275	55.2725
73.6775	43.3455
40.2495	61.703
44.355	51.456
58.2515	59.4765
116.605	52.858
47.073	60.304
	55.5755
	41.5065
	33.524
	60.778
	11.406
	73.998
	56.2275
	44.9775
	56.025
	53.9935
	60.701
	49.2215
	20.9895
	74.6655
	66.769
	72.4775
	65.2835
	85.017
	66.3715
	53.2535
	77.3445
	63.043
	39.2685

## Sheet: Fig3e shk3nZbTPaired30secOnOff
ABWT	2.9166	32.2285	46.9599	0.2124	36.9813	79.4517	0.78655	44.2328	0	43.5423	27.8801	53.1946	13.685	0.2049	23.4563	0.1063	14.7477	59.3665	0.42595	49.0175	22.0226	26.2374	26.6761	7.90405	51.8953	10.8136	69.5589	41.5523	4.11865	8.34505		26.8616	75.4915	105.928	17.3449	85.3222	104.975	9.697	50.8687	19.5263	67.1503	57.5845	93.7439	33.476	23.4026	68.6261	42.0708	45.5204	64.0961
ZB	0.1013	13.5311	0	6.71325	0	3.43245	4.76955	4.5874	0.2053	25.2474	6.51185																					98.8886	71.6646	55.5605	84.7472	36.365	54.9882	21.9222	41.8693	52.4881	50.9771	63.0094
Shk3n	12.3691	53.3175	26.3836	0.3341	17.7661	50.9278	30.5743	31.7639	40.9214	13.9469	28.8826	12.8035	44.2212	39.5288	29.1332	19.8831	20.9077	31.8834	32.3239	10.4193	32.4352	33.7054	0.1068	0.3081	25.609	4.18895	0.2019	19.9364				23.2386	38.8744	34.4094	21.5596	30.4541	37.5382	46.4401	26.9105	38.6735	17.5467	34.2384	19.8682	39.4025	29.4273	30.0987	6.196	33.8817	22.5312
Shk3nZbT	0	38.9978	45.5175	0	0	0	28.3364	6.3852	44.6624	31.1506	39.1775	0	34.5616	28.0341	58.4731	48.2379	33.8357	37.8374	30.2694	38.5276	17.1187	45.7328	65.2991	0	10.1931							18.5036	61.468	58.1538	27.2676	56.4769	63.1139	28.3961	44.4008	28.4408	46.3743	23.3138	49.5767	41.1065	56.0808	36.1489	60.4117	36.13	29.6655
[truncated: 11 more columns]

## Sheet: Fig3e shk3cZbTPaired30secOnOff
WT	24.7491	38.9806	14.2477	8.32985	38.4164	53.9488	30.7628	30.1726	2.6653	4.33715	5.5504	26.6102	4.81155	9.66275	4.15355			77.5914	54.2239	61.346	48.8959	67.2799	102.461	90.6617	91.8665	46.4427	35.2024	19.1361	59.6448	33.5982	22.1959	31.9488
BrBow	4.00625	7.2833	4.56975	0	0.2026	20.8344	3.3029	0.20495	20.4674	53.5519	26.7956	26.426	14.871	21.3048	26.1497	16.8599		37.2692	37.97	44.097	58.9046	61.9794	40.0778	38.5573	32.4768	57.0006	70.2698	70.493	51.1782	41.9731	66.3893	81.4523	42.624
shk3c	0.55195	4.514	14.8697	9.50675	35.2381	9.26975	3.97135	4.42535	20.9682	46.2065	14.0069	6.99665	10.6273	2.35145	39.2726	58.3544		13.0917	59.056	47.4609	28.344	30.9296	47.5565	30.004	18.7868	26.2642	43.3409	47.373	31.9325	35.497	36.2351	18.703	39.1454
BrBow-shk3c	0	2.626	22.4907	1.4551	0.61145	0.10155	0	0.2028	5.67	2.98	17.4822	34.6589	52.3475	53.865	64.9769	64.0901		87.6206	61.8028	24.8037	92.7844	0.3017	57.6638	42.8942	63.7075	57.5574	94.501	36.8839	66.7421	56.3424	50.7349	73.0894	77.9337

## Sheet: Fig3f shk3nZbT30secOff
ABWT	BrBow	shk3n	BrBow-shk3n
26.8616	98.8886	23.2386	18.5036
75.4915	71.6646	38.8744	61.468
105.928	55.5605	34.4094	58.1538
17.3449	84.7472	21.5596	27.2676
85.3222	36.365	30.4541	56.4769
104.975	54.9882	37.5382	63.1139
9.697	21.9222	46.4401	28.3961
50.8687	41.8693	26.9105	44.4008
19.5263	52.4881	38.6735	28.4408
67.1503	50.9771	17.5467	46.3743
57.5845	63.0094	34.2384	23.3138
93.7439		19.8682	49.5767
33.476		39.4025	41.1065
23.4026		29.4273	56.0808
68.6261		30.0987	36.1489
42.0708		6.196	60.4117
45.5204		33.8817	36.13
64.0961		22.5312	29.6655
30.027		29.2157	38.224
62.4784		43.5179	54.5132
50.7259		30.2717	40.569
58.3961		32.1759	48.9648
56.1734		7.96605	50.1997
77.3649		13.301	54.3835
54.1528		42.2766	45.3877
67.9017		21.094
61.6035		11.0949
56.1921		26.7624
50.6539

## Sheet: Fig3f shk3cZbT30secOff
ABTL	BrBow	shk3c	BrBow-shk3c
77.5914	37.2692	13.0917	87.6206
54.2239	37.97	59.056	61.8028
61.346	44.097	47.4609	24.8037
48.8959	58.9046	28.344	92.7844
67.2799	61.9794	30.9296	0.3017
102.461	40.0778	47.5565	57.6638
90.6617	38.5573	30.004	42.8942
91.8665	32.4768	18.7868	63.7075
46.4427	57.0006	26.2642	57.5574
35.2024	70.2698	43.3409	94.501
19.1361	70.493	47.373	36.8839
59.6448	51.1782	31.9325	66.7421
33.5982	41.9731	35.497	56.3424
22.1959	66.3893	36.2351	50.7349
31.9488	81.4523	18.703	73.0894
	42.624	39.1454	77.9337

## Sheet: Fig4a Locus Coeruleus
Wildtype	shk3c	shk3n	shk3ZbT
0.504749	0.544681	0.530721	0.508209
0.523708	0.496148	0.521642	0.487037
0.49879	0.542937	0.51271	0.4492
0.501627	0.508844	0.528685	0.479564
0.537378	0.520214	0.530308	0.49735
0.476305	0.524216	0.507404	0.480531
0.487133	0.49096	0.518978	0.507629
0.491105	0.532367	0.539342	0.459309
0.489372	0.476731	0.524102	0.511368
0.507339	0.5161	0.504208	0.487641
0.507184	0.529886	0.522448	0.452914
0.514764	0.508739	0.531902	0.464085
0.495374	0.492639	0.494031	0.50873
0.500137	0.496061	0.502592	0.529891
0.503174	0.519329	0.531263	0.519713
0.532669	0.518735	0.528659	0.508632
0.483	0.525428	0.49436	0.505044
0.492634	0.545725	0.519611	0.496536
0.501909	0.506333	0.579394	0.535088
0.488341	0.485461	0.51779	0.513195
0.511231	0.54631	0.489765	0.494508
0.521409	0.49421	0.468146	0.500047
0.480116	0.566364	0.515726	0.537685
0.500256	0.529754	0.521122	0.486368
0.514401	0.545419	0.531784	0.475129
0.503373	0.563585	0.50045	0.495913
0.476857	0.543352	0.509654	0.554455
0.499607	0.546513	0.505584	0.510883
0.492737	0.521118	0.539089	0.474718
0.482032	0.483272	0.510189
0.496546	0.566734	0.523801
0.513499		0.531132
0.462179		0.515641
0.462042		0.514449
		0.53519

## Sheet: Fig4b Medulla Oblongata
wildtype	shk3c	shk3n	shk3-zbt
13.1652	14.8753	13.3087	14.2848
14.1186	12.2993	12.0252	13.0606
13.0975	12.2204	13.1981	14.1066
13.4014	13.8412	13.1764	13.4329
13.5426	12.6583	11.7657	12.9229
13.1067	13.0646	12.4203	14.1276
12.8005	12.3688	11.8057	13.9302
14.097	12.2983	11.8827	13.7852
13.475	13.4067	12.6203	13.3972
13.7197	12.6883	12.1944	12.8602
13.4809	13.2125	13.9268	13.5841
14.0715	12.4581	13.4671	13.9518
11.8299	12.4406	13.0054	13.1555
13.3915	12.3854	14.1672	13.3431
14.3285	12.7499	13.5738	13.5225
14.0908	12.7459	12.8935	12.4146
14.0058	13.2515	12.718	14.0892
13.0353	12.6999	12.2874	12.558
15.103	12.777	12.3706	12.5247
13.6495	13.1334	12.585	13.3651
14.001	13.038	13.502	12.9774
14.0768	12.7207	12.9234	13.0463
13.7157	13.3667	13.7256	13.5025
14.4739	13.1547	12.812	14.0777
13.8664	13.3763	13.0499	13.2071
14.2257	13.0118	12.4349	14.3794
12.3242	14.0849	14.2196	13.4679
13.4585	13.6888	12.9968	14.2143
13.5448	13.039	13.1758	13.4334
12.9846	13.0772	13.1745
13.757	13.3932	12.9156
13.11		13.5563
13.7012		13.9615
13.6251		13.0038
		12.8304

[truncated: 15 more sheets: FigS3a shk3nHetHomOn, FigS3a shk3cHetHomOn, FigS3b shk3n-shk3nOn, FigS3b shk3c-shk3cOn, FigS3c shk3n-ZbTOn, FigS3c shk3c-ZbTOn, FigS6 shk3n-WT lights off, FigS8a wt-wt lights off, Figs8b wt-wt 5 min lights off, FigS8a shk3n-shk3n lights off, FigS8b shk3n-shk3n 5 min off, FigS8a shk3c-shk3c Lights Off, FigS8b shk3c-shk3c 5 min off, FigS9 Dorsal Diencephalon, FigS9d Valvuli Cerebelli]
